# Supplementary material for: Defining relative mutational difficulty to understand cancer formation
Source: Cell Discov. 2020 Jul 21;6:48. doi: 10.1038/s41421-020-0177-8 (PMC7371891; doi:10.1038/s41421-020-0177-8)
Supplement: Supplementary file 9 — Supplementary TABLE.S8 [file 41421_2020_177_MOESM9_ESM.xlsx]

## Sheet: Sheet1
Table S8 List of primers used for qPCR analysis
genes	primers
ACTIN-RT-Fw	CACCCCGTGCTGCTGAC
ACTIN-RT-Rv	CCAGAGGCGTACAGGGATAG
p21-RT-Fw	TGTCCGTCAGAACCCATGC
p21-RT-Rv	AAAGTCGAAGTTCCATCGCTC
p53-RT-Fw	CAGCACATGACGGAGGTTGT
p53-RT-Rv	TCATCCAAATACTCCACACGC
